# Supplementary material for: Audiological Outcomes of Weekly vs. Triweekly Cisplatin in Head and Neck Cancer with Cochlear-Sparing Intensity-Modulated Radiation Therapy
Source: Cancers (Basel). 2024 Jun 14;16(12):2228. doi: 10.3390/cancers16122228 (PMC11201991; doi:10.3390/cancers16122228)
Supplement: Supplementary file 1 [file cancers-16-02228-s001.zip]

Archive with 1 entries (1 files):
- cancers-3053227-supplementary.pdf
